# Supplementary material for: Sodium channel endocytosis drives axon initial segment plasticity
Source: Sci Adv. 2023 Sep 15;9(37):eadf3885. doi: 10.1126/sciadv.adf3885 (PMC10881073; doi:10.1126/sciadv.adf3885)
Supplement: Supplementary file 2 — Movies S1 and S2 [file sciadv.adf3885_movies_s1_and_s2.zip]

Archive with 2 entries (2 files):
- adf3885_Movie_S1.mp4
- adf3885_Movie_S2.mp4
